# Supplementary material for: Whole Genome Sequencing of Bacillus velezensis AMR25, an Effective Antagonist Strain against Plant Pathogens
Source: Microorganisms. 2024 Jul 26;12(8):1533. doi: 10.3390/microorganisms12081533 (PMC11356610; doi:10.3390/microorganisms12081533)
Supplement: Supplementary file 1 [file microorganisms-12-01533-s001.zip]

Archive with 1 entries (1 files):
- microorganisms-3075392-supplementary.xlsx
