# Supplementary material for: Whole Genome Sequencing of Bacillus velezensis AMR25, an Effective Antagonist Strain against Plant Pathogens
Source: Microorganisms. 2024 Jul 26;12(8):1533. doi: 10.3390/microorganisms12081533 (PMC11356610; doi:10.3390/microorganisms12081533)
Supplement: Supplementary file 1 [file microorganisms-12-01533-s001.zip › microorganisms-3075392-supplementary.xlsx]

## Sheet: Table S1
Table S1. Structure of genetic clusters for the biosynthesis of antimicrobial metabolites of Bacillus velezensis AMR25
Strain	Gene cluster	Locus tag	Start	Stop	Orientation	Function
B. velezensis AMR25	1 (Andalusicin)	ctg1_195	194232	194796	+	regulatory
		ctg1_196	194809	195436	+	other
		ctg1_197	195602	196424	+	other
		ctg1_198	196416	197856	+	other
		ctg1_199	197873	199220	+	other
		ctg1_200	199651	201454	+	biosynthetic-additional
		ctg1_201	202081	202954	+	transport
		ctg1_202	202931	203354	+	other
		ctg1_203	203350	203584	+	other
		ctg1_204	203703	206319	+	biosynthetic
		ctg1_205	206381	206519	+	biosynthetic-additional
		ctg1_206	206680	207523	+	biosynthetic-additional
		ctg1_207	207761	208607	-	biosynthetic-additional
		ctg1_208	208717	209410	-	other
		ctg1_209	209379	209877	-	other
		ctg1_210	209978	210410	+	regulatory
		ctg1_211	210835	211483	+	biosynthetic-additional
		ctg1_212	211443	212220	+	biosynthetic-additional
		ctg1_213	212312	213017	+	other
		ctg1_214	213072	213855	+	other
		ctg1_215	213917	214229	+	other
		ctg1_216	214252	214861	+	regulatory
		ctg1_217	215122	216055	+	transport
		ctg1_218	216070	217279	+	other
		ctg1_219	217281	218445	+	other
		ctg1_220	218500	218674	+	other
		ctg1_221	218745	219441	+	biosynthetic-additional
		ctg1_222	219813	223365	+	biosynthetic
		ctg1_223	223318	224857	+	biosynthetic-additional
		ctg1_224	224993	225350	+	biosynthetic-additional
		ctg1_225	225354	227430	+	biosynthetic-additional
		ctg1_226	227389	238144	+	biosynthetic
		ctg1_227	238269	239478	+	biosynthetic
		ctg1_228	239521	244294	+	biosynthetic
		ctg1_229	244482	249273	+	biosynthetic
		ctg1_230	249294	250818	+	biosynthetic-additional
		ctg1_231	250912	253354	+	biosynthetic
		ctg1_232	253341	254373	+	biosynthetic-additional
		ctg1_233	254350	257521	+	biosynthetic
		ctg1_234	257541	258585	+	biosynthetic-additional
		ctg1_235	258740	259217	+	other
		ctg1_236	259294	259546	+	other
		ctg1_237	259655	260354	+	other
		ctg1_238	260399	260660	-	other
		ctg1_239	260827	262465	+	biosynthetic-additional
		ctg1_240	262559	263447	-	other
		ctg1_241	263542	264874	-	transport
		ctg1_242	265208	265451	+	other
		ctg1_243	265506	266955	-	other
		ctg1_244	267103	267991	-	other
		ctg1_245	268062	268839	-	other
		ctg1_246	268798	270265	-	other
		ctg1_247	270629	271073	+	other
		ctg1_248	271335	271806	+	other
		ctg1_249	271878	272949	+	biosynthetic-additional
		ctg1_250	273030	274185	+	biosynthetic-additional
		ctg1_251	274662	275196	+	other
		ctg1_252	275186	275675	+	other
		ctg1_253	275667	276369	+	other
		ctg1_254	276383	276482	+	other
		ctg1_255	276524	276800	+	other
	2 (Surfactin)	ctg1_326	347668	349552	+	other
		ctg1_327	349569	351117	+	biosynthetic-additional
		ctg1_328	351232	351985	+	other
		ctg1_329	351981	352665	+	other
		ctg1_330	352822	354058	+	other
		ctg1_331	354255	355266	+	biosynthetic-additional
		ctg1_332	355321	356761	-	biosynthetic-additional
		ctg1_333	356827	357148	-	other
		ctg1_334	357168	359586	-	biosynthetic-additional
		ctg1_335	359982	361185	+	biosynthetic-additional
		ctg1_336	361249	361612	+	biosynthetic-additional
		ctg1_337	361720	362386	+	biosynthetic-additional
		ctg1_338	362397	362835	+	other
		ctg1_339	362906	363227	+	other
		ctg1_340	363330	363447	+	other
		ctg1_341	363704	364103	-	other
		ctg1_342	364124	364562	-	other
		ctg1_343	364920	365478	-	other
		ctg1_344	365474	366110	-	other
		ctg1_345	366341	366704	+	regulatory
		ctg1_346	367292	378044	+	biosynthetic
		ctg1_347	378065	388826	+	biosynthetic
		ctg1_348	388859	392696	+	biosynthetic
		ctg1_349	392715	393447	+	biosynthetic-additional
		ctg1_350	393568	394879	+	biosynthetic-additional
		ctg1_351	394915	395590	-	biosynthetic-additional
		ctg1_352	395683	396313	-	other
		ctg1_353	396412	397156	-	transport
		ctg1_354	397168	397858	-	transport
		ctg1_355	397859	398657	-	biosynthetic-additional
		ctg1_356	398785	399658	-	regulatory
		ctg1_357	399787	400240	+	biosynthetic-additional
		ctg1_358	400366	401788	+	other
		ctg1_359	401805	402033	+	other
		ctg1_360	402032	402494	+	other
		ctg1_361	402536	404015	-	transport
		ctg1_362	404293	405250	+	other
		ctg1_363	405201	406038	+	other
		ctg1_364	406130	406352	-	other
		ctg1_365	406473	408114	+	other
		ctg1_366	408100	409327	+	other
		ctg1_367	409351	410470	+	other
		ctg1_368	410641	411964	+	biosynthetic-additional
		ctg1_369	411977	412469	+	other
	3 (unknown)	ctg1_932	954096	954531	-	other
		ctg1_933	954662	956177	-	other
		ctg1_934	956346	957753	+	other
		ctg1_935	957790	959170	-	other
		ctg1_936	959628	960453	+	other
		ctg1_937	960521	961397	-	regulatory
		ctg1_938	961500	962610	+	other
		ctg1_939	962689	963004	+	other
		ctg1_940	963887	965291	+	biosynthetic-additional
		ctg1_941	965456	966764	+	other
		ctg1_942	966800	967091	-	other
		ctg1_943	967078	967441	-	other
		ctg1_944	967437	968151	-	other
		ctg1_945	968143	968635	-	regulatory
		ctg1_946	968873	969473	+	biosynthetic-additional
		ctg1_947	969518	970853	-	biosynthetic
		ctg1_948	970914	971340	-	other
		ctg1_949	971519	972704	+	other
		ctg1_950	972736	973981	+	other
		ctg1_951	974210	975482	+	other
		ctg1_952	975610	975970	-	other
		ctg1_953	975976	976363	-	other
		ctg1_954	976364	977081	-	other
		ctg1_955	977250	977355	+	other
		ctg1_956	977518	978634	+	other
		ctg1_957	978685	979429	+	other
		ctg1_958	979462	979927	-	biosynthetic-additional
		ctg1_959	979878	980310	-	other
		ctg1_960	980566	981418	+	other
		ctg1_961	981459	981966	-	regulatory
		ctg1_962	982152	982704	+	other
		ctg1_963	982742	983243	-	other
		ctg1_964	983535	983640	+	other
		ctg1_965	983663	985421	+	transport
		ctg1_966	985417	987439	+	transport
		ctg1_967	987477	988098	-	other
		ctg1_968	988126	988252	-	other
		ctg1_969	988353	988560	-	other
		ctg1_970	988784	988991	-	other
		ctg1_971	989082	990441	-	other
		ctg1_972	990430	991522	-	biosynthetic-additional
		ctg1_973	991759	992893	+	other
		ctg1_974	992978	993329	+	other
	4 (unknown)	ctg1_1058	1078853	1079147	+	other
		ctg1_1059	1079190	1079409	-	other
		ctg1_1060	1079448	1079844	-	other
		ctg1_1061	1079843	1080020	-	other
		ctg1_1062	1080016	1080634	-	other
		ctg1_1063	1080669	1080906	-	other
		ctg1_1064	1080918	1081140	-	other
		ctg1_1065	1081330	1081540	-	other
		ctg1_1066	1081755	1082661	+	other
		ctg1_1067	1082754	1083111	+	other
		ctg1_1068	1083353	1083896	-	other
		ctg1_1069	1084071	1085913	+	biosynthetic-additional
		ctg1_1070	1085998	1086739	+	biosynthetic
		ctg1_1071	1086774	1088142	-	transport
		ctg1_1072	1088264	1089128	+	regulatory
		ctg1_1073	1089163	1090189	+	regulatory
		ctg1_1074	1090491	1091445	+	biosynthetic-additional
		ctg1_1075	1091490	1091985	-	other
		ctg1_1076	1092157	1092784	-	other
		ctg1_1077	1093020	1093461	-	other
		ctg1_1078	1093543	1095385	-	other
		ctg1_1079	1095697	1096189	-	other
	5 (Macrolactin)	ctg1_1431	1405961	1406873	+	biosynthetic-additional
		ctg1_1432	1406887	1408792	+	other
		ctg1_1433	1408922	1409504	+	other
		ctg1_1434	1409541	1409811	-	other
		ctg1_1435	1409972	1411592	+	transport
		ctg1_1436	1411704	1412613	+	other
		ctg1_1437	1412642	1413875	-	other
		ctg1_1438	1413975	1414110	-	other
		ctg1_1439	1414181	1415201	-	other
		ctg1_1440	1415457	1415742	+	other
		ctg1_1441	1415914	1417219	+	regulatory
		ctg1_1442	1417220	1418048	+	other
		ctg1_1443	1418088	1418754	+	other
		ctg1_1444	1418902	1420636	+	other
		ctg1_1445	1420667	1422335	-	other
		ctg1_1446	1422340	1422550	-	other
		ctg1_1447	1422904	1423678	+	biosynthetic-additional
		ctg1_1448	1423710	1424265	-	biosynthetic-additional
		ctg1_1449	1424377	1424551	-	other
		ctg1_1450	1424797	1425436	+	other
		ctg1_1451	1425905	1428212	+	biosynthetic
		ctg1_1452	1428233	1428503	+	biosynthetic-additional
		ctg1_1453	1428507	1429602	+	biosynthetic-additional
		ctg1_1454	1429598	1433063	+	biosynthetic-additional
		ctg1_1455	1433122	1440481	+	biosynthetic
		ctg1_1456	1440520	1445248	+	biosynthetic
		ctg1_1457	1445295	1453023	+	biosynthetic
		ctg1_1458	1452979	1453999	+	biosynthetic-additional
		ctg1_1459	1453991	1460990	+	biosynthetic
		ctg1_1460	1461013	1462564	+	biosynthetic-additional
		ctg1_1461	1462677	1464039	+	biosynthetic-additional
		ctg1_1462	1464008	1466723	+	biosynthetic
		ctg1_1463	1466722	1471582	+	biosynthetic
		ctg1_1464	1471617	1472037	+	other
		ctg1_1465	1472029	1474099	+	biosynthetic
		ctg1_1466	1474149	1476816	+	biosynthetic-additional
		ctg1_1467	1476770	1478003	+	biosynthetic-additional
		ctg1_1468	1478035	1479127	+	biosynthetic-additional
		ctg1_1469	1479598	1480711	+	biosynthetic-additional
		ctg1_1470	1480714	1481692	+	biosynthetic-additional
		ctg1_1471	1481816	1483145	+	other
		ctg1_1472	1483149	1484562	+	biosynthetic-additional
		ctg1_1473	1484609	1484984	-	other
		ctg1_1474	1485231	1486023	+	biosynthetic-additional
		ctg1_1475	1486136	1486256	+	other
		ctg1_1476	1486304	1487777	-	biosynthetic-additional
		ctg1_1477	1487957	1488224	+	other
		ctg1_1478	1488259	1488892	-	other
		ctg1_1479	1489140	1489317	+	other
		ctg1_1480	1489450	1490248	+	biosynthetic-additional
		ctg1_1481	1490234	1490687	+	other
		ctg1_1482	1490737	1492303	-	other
		ctg1_1483	1492800	1493094	+	other
		ctg1_1484	1493136	1493754	-	other
	6 (Bacillaene)	ctg1_1714	1715869	1717051	+	biosynthetic-additional
		ctg1_1715	1717343	1718903	+	other
		ctg1_1716	1718963	1719758	+	other
		ctg1_1717	1719957	1720218	+	other
		ctg1_1718	1720476	1721523	+	biosynthetic-additional
		ctg1_1719	1721538	1722714	+	biosynthetic-additional
		ctg1_1720	1722856	1724386	+	biosynthetic-additional
		ctg1_1721	1724385	1724820	+	other
		ctg1_1722	1725073	1725619	+	other
		ctg1_1723	1725734	1728323	+	other
		ctg1_1724	1728338	1730216	+	other
		ctg1_1725	1730782	1731427	+	other
		ctg1_1726	1731618	1732041	+	other
		ctg1_1727	1733123	1733333	-	other
		ctg1_1728	1733949	1734642	+	biosynthetic-additional
		ctg1_1729	1734956	1735826	+	biosynthetic
		ctg1_1730	1735962	1736937	+	biosynthetic
		ctg1_1731	1736938	1739179	+	biosynthetic
		ctg1_1732	1739244	1739493	+	biosynthetic-additional
		ctg1_1733	1739544	1740807	+	biosynthetic
		ctg1_1734	1740803	1741577	+	biosynthetic-additional
		ctg1_1735	1741586	1742336	+	biosynthetic-additional
		ctg1_1736	1742375	1757327	+	biosynthetic
		ctg1_1737	1757328	1770753	+	biosynthetic
		ctg1_1738	1770770	1781315	+	biosynthetic
		ctg1_1739	1781304	1784685	+	biosynthetic
		ctg1_1740	1784624	1797602	+	biosynthetic
		ctg1_1741	1797615	1805073	+	biosynthetic
		ctg1_1742	1805206	1806418	-	biosynthetic-additional
		ctg1_1743	1806706	1807141	+	other
		ctg1_1744	1807239	1807956	+	other
		ctg1_1745	1807989	1808352	-	other
		ctg1_1746	1808543	1809872	-	biosynthetic-additional
		ctg1_1747	1810540	1811248	+	other
		ctg1_1748	1811308	1811761	+	other
		ctg1_1749	1811774	1812128	-	other
		ctg1_1750	1812144	1812477	-	other
		ctg1_1751	1812597	1812891	-	other
		ctg1_1752	1812992	1813397	+	other
		ctg1_1753	1813495	1814440	+	other
		ctg1_1754	1814479	1814701	+	other
		ctg1_1755	1814797	1815073	+	other
		ctg1_1756	1815155	1815371	+	other
		ctg1_1757	1815630	1816023	+	other
		ctg1_1758	1815982	1818085	+	other
		ctg1_1759	1818102	1819092	+	other
		ctg1_1760	1819140	1819761	+	other
		ctg1_1761	1819810	1819993	-	other
		ctg1_1762	1819989	1820568	-	other
		ctg1_1763	1820874	1821843	+	other
		ctg1_1764	1821972	1823235	+	other
		ctg1_1765	1823251	1824517	+	other
		ctg1_1766	1824626	1825031	+	other
	7 (Fengycin)	ctg1_1829	1881529	1882045	+	biosynthetic-additional
		ctg1_1830	1882128	1882485	+	biosynthetic-additional
		ctg1_1831	1882514	1883534	+	biosynthetic-additional
		ctg1_1832	1883547	1884183	+	other
		ctg1_1833	1884184	1885261	+	other
		ctg1_1834	1885257	1886094	+	biosynthetic-additional
		ctg1_1835	1886177	1887179	+	regulatory
		ctg1_1836	1887245	1888517	+	transport
		ctg1_1837	1888635	1889451	+	other
		ctg1_1838	1889447	1890056	+	other
		ctg1_1839	1890049	1891678	+	other
		ctg1_1840	1892768	1893500	-	other
		ctg1_1841	1893508	1893613	-	other
		ctg1_1842	1893808	1895308	-	other
		ctg1_1843	1895710	1896022	+	other
		ctg1_1844	1896073	1897474	-	regulatory
		ctg1_1845	1897476	1898184	-	regulatory
		ctg1_1846	1898325	1899597	-	other
		ctg1_1847	1899648	1900335	-	other
		ctg1_1848	1900331	1901186	-	other
		ctg1_1849	1901511	1909365	-	biosynthetic
		ctg1_1850	1909453	1909972	-	biosynthetic-additional
		ctg1_1851	1909935	1916970	-	biosynthetic
		ctg1_1852	1916986	1925539	-	biosynthetic
		ctg1_1853	1925583	1937532	-	biosynthetic
		ctg1_1854	1937551	1938754	-	biosynthetic
		ctg1_1855	1939309	1940095	-	biosynthetic-additional
		ctg1_1856	1940107	1940770	-	other
		ctg1_1857	1940787	1941471	-	other
		ctg1_1858	1941513	1942959	-	other
		ctg1_1859	1943262	1944459	-	biosynthetic-additional
		ctg1_1860	1944460	1945480	-	biosynthetic-additional
		ctg1_1861	1945482	1946184	-	other
		ctg1_1862	1946180	1947341	-	biosynthetic-additional
		ctg1_1863	1947330	1947474	-	other
		ctg1_1864	1947476	1948676	-	biosynthetic-additional
		ctg1_1865	1948672	1949443	-	other
		ctg1_1866	1949721	1950129	+	other
		ctg1_1867	1950135	1951029	+	biosynthetic-additional
		ctg1_1868	1951103	1951694	+	other
		ctg1_1869	1951747	1953277	-	biosynthetic-additional
		ctg1_1870	1953294	1954074	-	biosynthetic-additional
		ctg1_1871	1954087	1954987	-	biosynthetic
		ctg1_1872	1955002	1955215	-	other
		ctg1_1873	1955211	1956561	-	biosynthetic-additional
		ctg1_1874	1956582	1958223	-	biosynthetic
		ctg1_1875	1958267	1959410	-	biosynthetic-additional
		ctg1_1876	1959552	1961091	-	other
		ctg1_1877	1961212	1961593	-	other
		ctg1_1878	1961668	1962427	-	other
		ctg1_1879	1962410	1964492	-	biosynthetic
		ctg1_1880	1964457	1965468	-	biosynthetic-additional
		ctg1_1881	1965486	1976262	-	biosynthetic
		ctg1_1882	1976287	1977913	-	biosynthetic-additional
		ctg1_1883	1977909	1983939	-	biosynthetic
		ctg1_1884	1983954	1991652	-	biosynthetic
		ctg1_1885	1991677	1995451	-	biosynthetic
		ctg1_1886	1995447	1996929	-	biosynthetic
		ctg1_1887	1996958	1999334	-	biosynthetic
		ctg1_1888	1999813	2001289	-	other
		ctg1_1889	2001307	2002282	-	other
		ctg1_1890	2002391	2003777	-	transport
		ctg1_1891	2004005	2004548	+	other
		ctg1_1892	2004808	2005354	-	other
		ctg1_1893	2005667	2005898	-	other
		ctg1_1894	2006139	2007915	+	biosynthetic-additional
		ctg1_1895	2007961	2009137	-	transport
		ctg1_1896	2009280	2009583	-	regulatory
		ctg1_1897	2009620	2009914	-	other
		ctg1_1898	2009910	2010777	-	regulatory
		ctg1_1899	2011020	2011875	+	biosynthetic-additional
		ctg1_1900	2012250	2013732	-	biosynthetic-additional
		ctg1_1901	2013748	2018308	-	other
	8 (unknown)	ctg1_1929	2042002	2042395	-	other
		ctg1_1930	2042550	2043423	-	other
		ctg1_1931	2043658	2045437	-	other
		ctg1_1932	2045944	2046571	-	other
		ctg1_1933	2046594	2046696	-	other
		ctg1_1934	2046715	2047207	-	other
		ctg1_1935	2047290	2047638	-	other
		ctg1_1936	2047763	2047997	+	other
		ctg1_1937	2047983	2048466	-	other
		ctg1_1938	2048536	2048809	+	other
		ctg1_1939	2048805	2049039	+	other
		ctg1_1940	2049083	2049428	-	other
		ctg1_1941	2049720	2049861	-	other
		ctg1_1942	2049926	2050130	-	other
		ctg1_1943	2050312	2051800	+	biosynthetic-additional
		ctg1_1944	2051896	2053780	+	biosynthetic
		ctg1_1945	2053776	2054622	+	other
		ctg1_1946	2054661	2055999	-	other
		ctg1_1947	2056202	2057171	+	other
		ctg1_1948	2057198	2057945	-	biosynthetic-additional
		ctg1_1949	2058017	2059265	-	other
		ctg1_1950	2059280	2062115	-	other
		ctg1_1951	2062342	2062834	-	other
	9 (unknown)	ctg1_2044	2132512	2132998	-	other
		ctg1_2045	2132994	2133789	-	other
		ctg1_2046	2133888	2134497	-	other
		ctg1_2047	2134759	2135530	-	other
		ctg1_2048	2135569	2136004	-	other
		ctg1_2049	2136085	2137762	-	other
		ctg1_2050	2138023	2139154	-	other
		ctg1_2051	2139222	2139831	-	other
		ctg1_2052	2139842	2140325	-	other
		ctg1_2053	2140606	2141515	+	other
		ctg1_2054	2141739	2142879	+	biosynthetic-additional
		ctg1_2055	2143100	2143301	+	regulatory
		ctg1_2056	2143352	2143535	-	other
		ctg1_2057	2143697	2143955	+	other
		ctg1_2058	2143981	2144164	-	other
		ctg1_2059	2144166	2144838	-	other
		ctg1_2060	2144919	2145600	+	other
		ctg1_2061	2145603	2145999	+	other
		ctg1_2062	2146050	2146179	+	other
		ctg1_2063	2146184	2147072	-	other
		ctg1_2064	2147167	2147311	-	other
		ctg1_2065	2147387	2147645	-	other
		ctg1_2066	2147712	2148390	-	other
		ctg1_2067	2148389	2151293	-	other
		ctg1_2068	2151643	2152150	-	biosynthetic-additional
		ctg1_2069	2152149	2153250	-	biosynthetic
		ctg1_2070	2153415	2154024	+	biosynthetic-additional
		ctg1_2071	2154053	2154407	-	other
		ctg1_2072	2154583	2154847	+	other
		ctg1_2073	2155191	2155392	+	other
		ctg1_2074	2155526	2155760	+	other
		ctg1_2075	2155963	2156530	-	biosynthetic-additional
		ctg1_2076	2156901	2157177	+	other
		ctg1_2077	2157569	2158874	-	other
		ctg1_2078	2158870	2159455	-	other
		ctg1_2079	2159787	2161290	-	other
		ctg1_2080	2161401	2163321	-	other
		ctg1_2081	2163424	2163616	-	other
		ctg1_2082	2163782	2163935	+	other
		ctg1_2083	2163975	2165142	-	other
		ctg1_2084	2165675	2165975	-	other
		ctg1_2085	2166054	2166603	-	other
		ctg1_2086	2166691	2166928	-	other
		ctg1_2087	2167011	2167107	-	other
		ctg1_2088	2167240	2168479	-	other
		ctg1_2089	2168498	2170745	-	other
		ctg1_2090	2170843	2171350	-	other
		ctg1_2091	2171486	2171900	+	other
		ctg1_2092	2171929	2172364	-	other
		ctg1_2093	2172550	2172733	+	other
		ctg1_2094	2172771	2173140	-	other
	10 (Difficidin)	ctg1_2230	2290550	2291108	-	other
		ctg1_2231	2291183	2291306	+	other
		ctg1_2232	2291368	2292289	+	biosynthetic-additional
		ctg1_2233	2292321	2292546	-	other
		ctg1_2234	2292667	2293582	+	biosynthetic-additional
		ctg1_2235	2293621	2293861	-	other
		ctg1_2236	2293835	2294198	-	other
		ctg1_2237	2294269	2295238	-	other
		ctg1_2238	2295234	2295579	-	other
		ctg1_2239	2295591	2296062	-	other
		ctg1_2240	2296277	2297504	+	other
		ctg1_2241	2297518	2297863	+	other
		ctg1_2242	2297913	2298168	+	other
		ctg1_2243	2298241	2299312	+	other
		ctg1_2244	2299403	2299571	+	other
		ctg1_2245	2299572	2299965	-	other
		ctg1_2246	2299986	2300946	-	other
		ctg1_2247	2301021	2302371	-	biosynthetic-additional
		ctg1_2248	2302387	2303164	-	biosynthetic-additional
		ctg1_2249	2303169	2304129	-	biosynthetic-additional
		ctg1_2250	2304522	2305365	+	other
		ctg1_2251	2305398	2306145	-	biosynthetic-additional
		ctg1_2252	2306194	2307442	-	biosynthetic-additional
		ctg1_2253	2307496	2307991	-	biosynthetic-additional
		ctg1_2254	2307987	2308650	-	biosynthetic-additional
		ctg1_2255	2308731	2309463	-	other
		ctg1_2256	2309483	2314943	-	biosynthetic
		ctg1_2257	2314939	2319430	-	biosynthetic
		ctg1_2258	2319455	2321093	-	biosynthetic-additional
		ctg1_2259	2321115	2328834	-	biosynthetic
		ctg1_2260	2328838	2338903	-	biosynthetic
		ctg1_2261	2338947	2344461	-	biosynthetic
		ctg1_2262	2344512	2350239	-	biosynthetic
		ctg1_2263	2350278	2354478	-	biosynthetic
		ctg1_2264	2354470	2356573	-	biosynthetic
		ctg1_2265	2356591	2356864	-	other
		ctg1_2266	2356880	2364485	-	biosynthetic
		ctg1_2267	2364433	2365450	-	biosynthetic-additional
		ctg1_2268	2365454	2369165	-	biosynthetic
		ctg1_2269	2369204	2369942	-	biosynthetic-additional
		ctg1_2270	2369956	2371321	-	biosynthetic-additional
		ctg1_2271	2371317	2371590	-	biosynthetic-additional
		ctg1_2272	2371614	2372595	-	other
		ctg1_2273	2372634	2374893	-	biosynthetic
		ctg1_2274	2375622	2376153	+	other
		ctg1_2275	2376490	2377027	-	regulatory
		ctg1_2276	2376977	2377367	-	regulatory
		ctg1_2277	2377505	2377829	+	other
		ctg1_2278	2377968	2378985	+	biosynthetic-additional
		ctg1_2279	2379099	2379873	+	biosynthetic-additional
		ctg1_2280	2380151	2380400	-	other
		ctg1_2281	2380423	2381077	-	other
		ctg1_2282	2381285	2382755	+	other
		ctg1_2283	2382845	2384255	-	biosynthetic-additional
		ctg1_2284	2384363	2385608	-	other
		ctg1_2285	2385683	2385965	+	other
		ctg1_2286	2385997	2386834	+	other
		ctg1_2287	2386948	2388064	-	biosynthetic-additional
		ctg1_2288	2388080	2389604	-	biosynthetic-additional
		ctg1_2289	2389590	2390019	-	other
		ctg1_2290	2390112	2390208	+	other
		ctg1_2291	2390221	2390752	-	other
		ctg1_2292	2390821	2391775	-	other
		ctg1_2293	2391851	2392574	-	transport
		ctg1_2294	2392566	2393226	-	transport
		ctg1_2295	2393287	2394055	-	biosynthetic-additional
		ctg1_2296	2394299	2394734	-	other
	11 (Bacillibactin)	ctg1_2944	3011493	3012045	-	biosynthetic-additional
		ctg1_2945	3012141	3012540	-	other
		ctg1_2946	3012605	3012854	-	other
		ctg1_2947	3012926	3013148	-	other
		ctg1_2948	3013209	3014313	-	other
		ctg1_2949	3014451	3014688	-	other
		ctg1_2950	3014825	3015356	-	other
		ctg1_2951	3015520	3016252	-	biosynthetic-additional
		ctg1_2952	3016313	3016787	-	other
		ctg1_2953	3016794	3019920	-	other
		ctg1_2954	3019916	3024392	-	other
		ctg1_2955	3024449	3025736	-	other
		ctg1_2956	3025750	3025996	-	other
		ctg1_2957	3026065	3026359	-	other
		ctg1_2958	3026674	3027901	+	other
		ctg1_2959	3028004	3029135	+	biosynthetic-additional
		ctg1_2960	3029252	3029930	+	other
		ctg1_2961	3029974	3030190	-	biosynthetic-additional
		ctg1_2962	3030208	3036919	-	biosynthetic
		ctg1_2963	3036915	3037335	-	biosynthetic-additional
		ctg1_2964	3037349	3038276	-	biosynthetic-additional
		ctg1_2965	3038293	3039919	-	biosynthetic-additional
		ctg1_2966	3039937	3041134	-	biosynthetic
		ctg1_2967	3041157	3041943	-	biosynthetic
		ctg1_2968	3042078	3042948	-	biosynthetic-additional
		ctg1_2969	3043123	3043720	-	other
		ctg1_2970	3043819	3044413	+	other
		ctg1_2971	3044459	3045788	-	other
		ctg1_2972	3045920	3047411	-	other
		ctg1_2973	3047558	3048005	+	other
		ctg1_2974	3048062	3048704	-	other
		ctg1_2975	3048804	3049125	-	other
		ctg1_2976	3049493	3050714	-	biosynthetic-additional
		ctg1_2977	3051025	3052021	+	biosynthetic-additional
		ctg1_2978	3052061	3052205	-	other
		ctg1_2979	3052422	3053403	+	other
		ctg1_2980	3053465	3053687	-	other
		ctg1_2981	3053703	3054228	-	other
		ctg1_2982	3054227	3054932	-	transport
		ctg1_2983	3054924	3056580	-	other
		ctg1_2984	3056662	3057001	-	biosynthetic
		ctg1_2985	3057065	3057449	-	other
		ctg1_2986	3058382	3059144	+	biosynthetic-additional
		ctg1_2987	3059286	3059649	-	other
		ctg1_2988	3059726	3060581	-	other
		ctg1_2989	3060704	3061922	-	other
	12 (Bacilysin)	ctg1_3551	3580719	3580908	+	other
		ctg1_3552	3580961	3581363	-	regulatory
		ctg1_3553	3581750	3583133	+	biosynthetic-additional
		ctg1_3554	3583196	3583697	-	other
		ctg1_3555	3583736	3585038	-	other
		ctg1_3556	3585198	3585423	-	other
		ctg1_3557	3585626	3586400	+	other
		ctg1_3558	3586661	3586976	+	other
		ctg1_3559	3586976	3587531	+	other
		ctg1_3560	3587628	3588549	+	transport
		ctg1_3561	3588545	3589499	+	other
		ctg1_3562	3589488	3590325	-	other
		ctg1_3563	3590315	3591080	-	other
		ctg1_3564	3591081	3592005	-	other
		ctg1_3565	3592053	3592233	-	other
		ctg1_3566	3592384	3593248	-	other
		ctg1_3567	3593294	3594194	-	regulatory
		ctg1_3568	3594315	3595287	+	other
		ctg1_3569	3595323	3596295	-	other
		ctg1_3570	3596557	3597322	+	other
		ctg1_3571	3597420	3598221	+	biosynthetic-additional
		ctg1_3572	3598237	3599437	-	biosynthetic-additional
		ctg1_3573	3599449	3600631	-	transport
		ctg1_3574	3600627	3602046	-	biosynthetic
		ctg1_3575	3602063	3602825	-	biosynthetic-additional
		ctg1_3576	3602821	3603532	-	other
		ctg1_3577	3603521	3604136	-	other
		ctg1_3578	3604297	3605536	-	transport
		ctg1_3579	3605758	3606004	+	other
		ctg1_3580	3606078	3606960	+	transport
		ctg1_3581	3606992	3607958	-	biosynthetic-additional
		ctg1_3582	3607986	3608409	-	other
		ctg1_3583	3608433	3610116	-	other
		ctg1_3584	3610187	3611735	-	biosynthetic-additional
		ctg1_3585	3611942	3613229	-	other
		ctg1_3586	3613414	3613879	-	other
		ctg1_3587	3614091	3614547	-	biosynthetic-additional
		ctg1_3588	3614543	3615392	-	biosynthetic-additional
		ctg1_3589	3615412	3616360	-	biosynthetic-additional
		ctg1_3590	3616362	3617100	-	biosynthetic-additional
		ctg1_3591	3617127	3618132	-	biosynthetic-additional
		ctg1_3592	3618133	3618877	-	other
		ctg1_3593	3618866	3619988	-	other
		ctg1_3594	3619987	3620851	-	other
		ctg1_3595	3620851	3621979	-	biosynthetic-additional

## Sheet: Table S2
Table S2. Genetic elements of Bacillus velesensis AMR25 responsible for plant-bacterial interaction.
Gene name	Start	Stop	Orientation	Enzyme	Properties
trpA	2206679	2207476	-	Tryptophan synthase alpha chain	Auxin Production
trpB	2207469	2208671	-	Tryptophan synthase beta chain
trpC	2209310	2210062	-	Indole-3-glycerol phosphate synthase
trpD	2210055	2211071	-	Anthranilate phosphoribosyl transferase
trpE	2211043	2212587	-	Anthranilate synthase component I
trpF	2208652	2209305	-	Phosphoribosyl anthranilate isomerase
yhcX	932551	933090	+	Putative amidohydrolase
ysnE	3642425	3642883	-	N-acetyltransferase
dhaS	1605450	1606352	+	Putative aldehyde dehydrogenase
miaA	1813496	1814440	+	tRNA dimethylallyltransferase	Cytokinin products
miaB	1722857	1724386	+	tRNA-2-methylthio-N6-dimethylallyladenosine synthase
yvdD	3307154	3307729	-	cytokinin riboside 5’-monophosphate phosphoribohydrolase
dapF	3059727	3060581	-	diaminopimelate epimerase
narJ	3558240	3558911	-	nitrate reductase molybdenum cofactor assembly chaperone	Nitrogen metabolism
glnH	2599165	2599992	+	aspartate/glutamate/glutamine transport system substrate-binding protein
glnL	2601767	2602015	+	two-component system, response regulator GlnL
glnM	2600049	2600699	+	aspartate/glutamate/glutamine transport system permease protein
glnQ	2598416	2599144	+	aspartate/glutamate/glutamine transport system
gltD	2601410	2601754	+	glutamate synthase (NADPH) small chain
narG	3560944	3564630	-	nitrate reductase alpha subunit
narH	3559491	3560954	-	nitrate reductase / nitrite oxidoreductase, beta subunit
narI	3566954	3568180	-	nitrate reductase gamma subunit
narK	3574404	3574622	-	nitrite/nitrate transport
nifS	2639423	2640574	+	synthesis of FeS metalloclusters for nitrogen fixation
nifU	2642012	2642455	+	synthesis of FeS metalloclusters for nitrogen fixation
nsrR	954097	954531	-	nitrite-sensitive transcriptional repressor
ureA	3505917	3506234	-	urease subunit gamma
ureB	3505546	3505920	-	urease subunit beta
ureC	3503840	3505549	-	urease subunit alpha
cysC	1579507	1580100	+	Adenylyl-sulfate kinase	Sulfate metabolism
cysE	113348	114001	+	Serine acetyltransferase
cysH	1576518	1577219	+	Phosphoadenosine phosphosulfate reductase
cysI	3182629	3184344	-	Sulfite reductase [NADPH] hemoprotein beta-component
cysJ	3184372	3186180	-	Sulfite reductase [NADPH] flavoprotein alpha-component
cysK	2853046	2853978	+	Cysteine synthase
cysL	960522	961397	-	HTH-type transcriptional regulator CysL
cysP	1577232	1578296	+	Thiosulfate-binding protein
cysS	114350	115396	+	Cysteine–tRNA ligase
ssuA	906205	907194	+	sulfonate transport system substrate-binding protein
ssuB	905422	906189	+	sulfonate transport system ATP-binding protein
ssuC	907194	908027	+	sulfonate transport system permease protein
ssuD	908052	909188	+	Alkanesulfonate monooxygenase
sufS	3103788	3104942	-	Cysteine desulfurase
thiF	3655496	3656170	-	Sulfur carrier protein
thiS	3656167	3656985	-	Sulfur carrier protein adenylyltransferase
phoD	3858609	3859544	-	Alkaline phosphatase D	phosphorus solubilization
ycsE	446542	447291	+	Phosphoglycolate phosphatase
rsbU	513547	514554	+	Phosphoserine phosphatase
phoP	2765845	2766564	-	Alkaline phosphatase synthesis transcriptional regulatory protein
pstB	1220829	1221566	-	Phosphate transport ATP-binding protein
pstA	2476833	2477717	-	phosphate ABC transporter permease
pstC	2476008	2476814	-	Phosphate transport system permease protein
pstS	2478695	2479597	-	Phosphate ABC transporter, periplasmic phosphate-binding protein
ywqF	3469818	3471143	-	UDP-glucose dehydrogenase
phoH	2511302	2512261	-	Phosphate starvation-inducible protein PhoH
phoR	2764113	2765852	-	Phosphate regulon sensor protein PhoR
phy	2103962	2105113	-	3-phytase
yfmS	745479	746333	+	methyl-accepting chemotaxis protein	Chemotaxis
cheA	1659363	1661381	+	two-component system, chemotaxis family, sensor kinase CheA
cheB	773921	774997	+	chemotaxis family protein-glutamate methylesterase/glutaminase
cheD	1662519	1663019	+	chemotaxis protein CheD
cheR	2215523	2216293	-	chemotaxis protein methyltransferase CheR
cheW	1661404	1661877	+	purine-binding chemotaxis protein CheW
cheY	1650408	1650770	+	two-component system, chemotaxis family, chemotaxis protein CheY
hemA	1048789	1050081	-	methyl-accepting chemotaxis protein
mcpA	2953823	2955829	-	methyl-accepting chemotaxis protein
mcpB	2960230	2962215	-	methyl-accepting chemotaxis protein
mcpC	2958057	2960045	-	methyl-accepting chemotaxis protein
flbD	362398	362835	+	flagellar basal-body rod protein FlgD	Flagella biosynthesis
flhA	1654279	1656312	+	flagellar biosynthesis protein FlhA
flhB	1626696	1626977	+	flagellar biosynthetic protein FlhB
flhF	1656312	1657403	+	flagellar biosynthesis protein FlhF
fliD	3375897	3377417	-	flagellar hook protein FliD
fliE	1638824	1639144	+	flagellar hook-basal body complex protein FliE
fliF	1639187	1640008	+	flagellar M-ring protein FliF
fliG	1640808	1641824	+	flagellar motor switch protein FliG
fliH	1636839	1637618	+	flagellar assembly protein FliH
fliI	1638361	1638813	+	Flagellum-specific ATP synthase
fliJ	1643891	1644334	+	flagellar FliJ protein
fliK	1644346	1644960	+	flagellar hook-length control protein
fliL	1646311	1646751	+	Flagellar FliL protein
fliM	1648257	1649255	+	flagellar motor switch protein FliM
fliP	1651431	1652096	+	flagellar biosynthetic protein FliP
fliQ	1652111	1652380	+	flagellar biosynthetic protein FliQ
fliR	1652387	1653166	+	flagellar biosynthetic protein FliR
fliS	3375476	3375877	-	flagellar protein FliS
fliW	3379017	3379448	-	flagellar assembly protein FliW
fliY	3375132	3375476	-	Flagellar motor switch phosphatase FliY
fliZ	3374745	3375122	-	Flagella biosynthesis protein FliZ
ymcA	1724386	1724820	+	Biofilm formation family protein YmcA	Adhesion and biofilm formation
ylbF	1518352	1519578	-	Biofilm formation family protein ylbF
cysE	113348	114001	+	Serine O-acetyltransferase protein for Microbial metabolism in diverse environments Biofilm formation
hfq	1044055	1044933	+	Host factor-I protein for Quorum sensing Biofilm formation
trpE	2211043	2212587	-	Anthranilate synthase component I for Quorum sensing Biofilm formation
sinR	2454630	2454971	+	Master regulator for biofilm formation
luxS	2912102	2912575	-	S-ribosyl homocysteine lyase for Quorum sensing Biofilm formation
rpoN	3271230	3272540	-	RNA polymerase sigma-54 factor for Biofilm formation
csrA	3378799	3379023	-	Carbon storage regulator for Biofilm formation
rfb	736182	736946	+	Putative O-antigen transporter
epsO	3272850	3273815	-	Pyruvyl transferase
epsN	3273794	3274966	-	Pyridoxal phosphate-dependent aminotransferase
epsM	3274971	3275618	-	UDP-N-acetylbacillosamine N-acetyltransferase
epsL	3275615	3276223	-	Uncharacterized sugar transferase EpsL
epsK	3276220	3277737	-	Membrane protein EpsK
epsJ	3277734	3278768	-	glycosyltransferase EpsJ
epsI	3278765	3279841	-	Putative pyruvyl transferase EpsI
epsH	3279846	3280883	-	Putative glycosyltransferase EpsH
epsG	3280902	3282005	-	Transmembrane protein EpsG
epsF	2459784	2460821	-	Type II secretion system protein F
epsD	2218748	2219512	-	Putative glycosyltransferase EpsD

## Sheet: Table S3
Table S3. gyrA gene sequences used
>CP140115.1:6730-7580_Bacillus_velezensis_strain_AMR25_chromosome_complete_genome
CACAGACGGATTTTGTACGCAATGAATGATTTAGGCATGACCAGTGACAAACCATATAAAAAATCTGCCCGTATCGTCGGTGAAGTTATCGGTAAGTACCACCCGCACGGTGACTCAGCGGTTTACGAATCAATGGTCAGAATGGCGCAGGATTTTAACTACCGCTACATGCTTGTTGACGGACACGGCAACTTCGGTTCGGTTGACGGCGACTCAGCGGCCGCGATGCGTTACACAGAAGCGAGAATGTCAAAAATCGCAATGGAAATTCTGCGTGACATTACGAAAGACACGATTGACTATCAAGATAACTATGACGGTTCAGAAAGAGAGCCTGCCGTCATGCCTTCGAGATTTCCGAATCTGCTCGTAAACGGGGCTGCCGGTATTGCGGTCGGA…
>NC_000964.3:7129-7979_Bacillus_subtilis_subsp._subtilis_str._168_complete_genome
CATAGACGGATTTTGTATGCAATGAATGATTTAGGCATGACAAGTGACAAGCCTTATAAAAAATCCGCGCGTATCGTTGGAGAAGTTATCGGGAAATACCACCCGCACGGTGATTCAGCGGTATATGAATCCATGGTCAGAATGGCTCAGGATTTCAACTACCGTTATATGCTCGTTGACGGTCACGGAAACTTCGGTTCTGTTGACGGAGACTCAGCGGCGGCCATGCGTTATACAGAAGCACGAATGTCTAAAATCTCAATGGAGATTCTTCGCGACATCACAAAAGACACAATCGATTACCAGGATAACTATGACGGGTCAGAAAGAGAACCTGTCGTTATGCCTTCAAGGTTCCCGAATCTGCTCGTGAACGGTGCTGCCGGCATTGCGGTAGGT…
>NC_009725.2:7138-7988_Bacillus_velezensis_FZB42_complete_sequence
CACAGGCGGATTTTGTACGCAATGAATGATTTAGGCATGACCAGTGACAAACCATATAAAAAATCTGCCCGTATCGTCGGTGAAGTTATCGGTAAGTACCACCCGCACGGTGACTCAGCGGTTTACGAATCAATGGTCAGAATGGCGCAGGATTTTAACTACCGCTACATGCTTGTTGACGGACACGGCAACTTCGGTTCGGTTGACGGCGACTCAGCGGCCGCGATGCGTTACACAGAAGCGAGAATGTCAAAAATCGCAATGGAAATCCTCCGGGATATTACGAAAGATACGATTGATTATCAAGATAACTATGACGGCGCAGAAAGAGAACCTGTCGTCATGCCTTCGAGATTTCCGAATCTGCTCGTAAACGGAGCTGCCGGTATTGCGGTCGGA…
>NZ_AJVF01000039.1:399-1249_Bacillus_siamensis_KCTC_13613
CACAGACGGATTTTGTACGCAATGAATGATTTAGGCATGACCAGTGACAAACCATATAAAAAATCTGCCCGTATCGTCGGCGAAGTTATCGGTAAGTACCACCCGCACGGTGATTCAGCGGTTTACGAATCAATGGTCAGAATGGCGCAGGATTTTAACTACCGCTACATGCTTGTTGACGGACACGGCAACTTCGGTTCAGTTGACGGCGACTCTGCGGCTGCGATGCGTTACACAGAAGCGAGAATGTCAAAAATCGCAATGGAAATTCTGCGTGACATTACGAAAGACACGATTGACTATCAAGACAACTATGACGGTTCAGAAAGAGAACCTGCCGTCATGCCTTCGAGATTTCCGAATCTGCTCGTAAACGGAGCTGCCGGTATTGCGGTCGGA…
>NZ_CP117945.1:6730-7580_Bacillus_velezensis_strain_ZY1_chromosome_complete_genome
CACAGACGGATTTTGTACGCAATGAATGATTTAGGCATGACCAGTGACAAACCATATAAAAAATCTGCCCGTATCGTCGGTGAAGTTATCGGTAAGTACCACCCGCACGGTGACTCAGCGGTTTACGAATCAATGGTCAGAATGGCGCAGGATTTTAACTACCGCTACATGCTTGTTGACGGACACGGCAACTTCGGTTCGGTTGACGGCGACTCAGCGGCCGCGATGCGTTACACAGAAGCGAGAATGTCAAAAATCGCAATGGAAATTCTGCGTGACATTACGAAAGACACGATTGACTATCAAGATAACTATGACGGTTCAGAAAGAGAGCCTGCCGTCATGCCTTCGAGATTTCCGAATCTGCTCGTAAACGGGGCTGCCGGTATTGCGGTCGGA…
>NC_014551.1:7145-7995_Bacillus_amyloliquefaciens_DSM_7_=_ATCC_23350_complete_sequence
CACAGACGGATTTTATACGCAATGAATGATTTAGGCATGACCAGTGACAAGCCATATAAAAAATCTGCCCGTATCGTCGGTGAAGTTATCGGTAAGTACCACCCGCACGGTGATTCAGCGGTTTACGAATCAATGGTCAGAATGGCGCAGGATTTTAACTACCGCTACATGCTTGTTGACGGACACGGCAACTTCGGTTCGGTAGACGGCGACTCAGCGGCTGCGATGCGTTATACAGAAGCGAGAATGTCAAAAATCGCAATGGAAATTCTGCGTGACATTACGAAAGACACGATTGACTATCAAGACAACTATGACGGTTCAGAAAGAGAACCAGCCGTCATGCCTTCAAGATTTCCGAATCTGCTCGTGAACGGGGCTGCCGGTATTGCGGTCGGA…
>NZ_CP018152.1:1324081-1323231_Bacillus_amyloliquefaciens_strain_LM2303_chromosome_complete_genome
CACAGACGGATTTTGTACGCAATGAATGATTTAGGCATGACCAGTGACAAACCATATAAAAAATCTGCCCGTATCGTCGGTGAAGTTATCGGTAAGTACCACCCGCACGGTGACTCAGCGGTTTACGAATCAATGGTCAGAATGGCGCAGGATTTTAACTACCGCTACATGCTTGTTGACGGACACGGCAACTTCGGTTCGGTTGACGGCGACTCAGCGGCCGCGATGCGTTACACAGAAGCGAGAATGTCAAAAATCGCAATGGAAATTCTGCGTGACATTACGAAAGACACGATTGACTATCAAGATAACTATGACGGTTCAGAAAGAGAGCCTGCCGTCATGCCTTCGAGATTTCCGAATCTGCTCGTAAACGGGGCTGCCGGTATTGCGGTCGGA…
>NZ_CP047157.1:6730-7580_Bacillus_velezensis_strain_FJAT-45028_chromosome_complete_genome
CACAGACGGATTTTGTACGCAATGAATGATTTAGGCATGACCAGTGACAAACCATATAAAAAATCTGCCCGTATCGTCGGTGAAGTTATCGGTAAGTACCACCCGCACGGTGACTCAGCGGTTTACGAATCAATGGTCAGAATGGCGCAGGATTTTAACTACCGCTACATGCTTGTTGACGGACACGGCAACTTCGGTTCGGTTGACGGCGACTCAGCGGCCGCGATGCGTTACACAGAAGCGAGAATGTCAAAAATCGCAATGGAAATTCTGCGTGACATTACGAAAGACACGATTGACTATCAAGATAACTATGACGGTTCAGAAAGAGAGCCTGCCGTCATGCCTTCGAGATTTCCGAATCTGCTCGTAAACGGGGCTGCCGGTATTGCGGTCGGA…
>NZ_CP127243.1:3914698-3915548_Bacillus_amyloliquefaciens_strain_N2B2_chromosome
CACAGACGGATTTTGTACGCAATGAATGATTTAGGCATGACCAGTGACAAACCATATAAAAAATCTGCCCGTATCGTCGGTGAAGTTATCGGTAAGTACCACCCGCACGGTGACTCAGCGGTTTACGAATCAATGGTCAGAATGGCGCAGGATTTTAACTACCGCTACATGCTTGTTGACGGACACGGCAACTTCGGTTCGGTTGACGGCGACTCAGCGGCCGCGATGCGTTACACAGAAGCGAGAATGTCAAAAATCGCAATGGAAATTCTGCGTGACATTACGAAAGACACGATTGACTATCAAGATAACTATGACGGTTCAGAAAGAGAGCCTGCCGTCATGCCTTCGAGATTTCCGAATCTGCTCGTAAACGGGGCTGCCGGTATTGCGGTCGGA…

## Sheet: Figure S1
			Figure S1. Multiple alignment of the gyrA gene.
	1-113 nt
	114-226 nt
	227-339 nt
	340-453 nt
	454-565 nt
	566-678 nt
	679-791 nt
	792-851 nt

## Sheet: Figure S2
	Figure S2. Structural representation and synthetic gene of (a) bacilibactin, (b) bacilaene, (c) bacilisine, (d)difficidine, (e) macrolactin and (f)andalusicine. Proteins whose genes are present in the genome of Bacillus velezensis AMR 25 have been highlighted in red, while those that could not be identified have been indicated in gray.
a)											b)										c)
d)											e)										f)
